# Supplementary material for: Development of a Three-Dimensional Multi-Modal Perfusion-Thermal Electrode System for Complete Tumor Eradication
Source: Cancers (Basel). 2022 Sep 29;14(19):4768. doi: 10.3390/cancers14194768 (PMC9562205; doi:10.3390/cancers14194768)
Supplement: Supplementary file 1 [file cancers-14-04768-s001.zip]

Archive with 1 entries (1 files):
- cancers-1890417-supplementary.pdf
